# Supplementary material for: E-Cadherin Is Expressed in Epithelial Cells of the Choroid Plexus in Human and Mouse Brains
Source: Curr Issues Mol Biol. 2023 Sep 26;45(10):7813–26. doi: 10.3390/cimb45100492 (PMC10605538; doi:10.3390/cimb45100492)
Supplement: Supplementary file 1 [file cimb-45-00492-s001.zip]

Archive with 9 entries (8 files):
- 2023-CIMB-rev1-SFigs/
- 2023-CIMB-rev1-SFigs/2023-CIMB-SFig1-20230828.jpg
- 2023-CIMB-rev1-SFigs/2023-CIMB-SFig2a.jpg
- 2023-CIMB-rev1-SFigs/2023-CIMB-SFig2b.jpg
- 2023-CIMB-rev1-SFigs/2023-CIMB-SFig2c.jpg
- 2023-CIMB-rev1-SFigs/2023-CIMB-SFig2d.jpg
- 2023-CIMB-rev1-SFigs/2023-CIMB-SFig2e.jpg
- 2023-CIMB-rev1-SFigs/2023-CIMB-SFig2f.jpg
- 2023-CIMB-rev1-SFigs/2023-CIMB-SFig3-20230916.jpg
